# Supplementary material for: The Effects of a Therapeutic Strategy Guided by Lung Ultrasound on 6-Month Outcomes in Patients with Heart Failure: Results from the EPICC Randomized Controlled Trial
Source: J Clin Med. 2022 Aug 22;11(16):4930. doi: 10.3390/jcm11164930 (PMC9409707; doi:10.3390/jcm11164930)
Supplement: Supplementary file 1 [file jcm-11-04930-s001.zip]

Archive with 1 entries (1 files):
- jcm-1822569-supplementary.pdf
